# Supplementary material for: 5-((3-Amidobenzyl)oxy)nicotinamides as SIRT2 Inhibitors: A Study of Constrained Analogs
Source: Molecules. 2023 Nov 18;28(22):7655. doi: 10.3390/molecules28227655 (PMC10674942; doi:10.3390/molecules28227655)
Supplement: Supplementary file 1 [file molecules-28-07655-s001.zip]

Archive with 1 entries (1 files):
- molecules-2666390-supplementary.pdf
